# Supplementary material for: Efficacy and Mechanisms of Action of Essential Oils’ Vapours against Blue Mould on Apples Caused by Penicillium expansum
Source: Int J Mol Sci. 2023 Feb 2;24(3):2900. doi: 10.3390/ijms24032900 (PMC9917833; doi:10.3390/ijms24032900)
Supplement: Supplementary file 1 [file ijms-24-02900-s001.zip]

Archive with 1 entries (1 files):
- ijms-2176049-supplementary.pdf
